# Supplementary material for: Acetic Acid as Processing Aid Dramatically Improves Organic Solvent Solubility of Weakly Basic Drugs for Spray Dried Dispersion Manufacture
Source: Pharmaceutics. 2022 Mar 2;14(3):555. doi: 10.3390/pharmaceutics14030555 (PMC8950584; doi:10.3390/pharmaceutics14030555)
Supplement: Supplementary file 1 [file pharmaceutics-14-00555-s001.zip]

Archive with 1 entries (1 files):
- pharmaceutics-1601005-supplementary.pdf
